# Supplementary material for: Diet to Data: Validation of a Bias-Mitigating Nutritional Screener Using Assembly Theory
Source: Nutrients. 2025 Jul 28;17(15):2459. doi: 10.3390/nu17152459 (PMC12348917; doi:10.3390/nu17152459)
Supplement: Supplementary file 1 [file nutrients-17-02459-s001.zip]

Archive with 1 entries (1 files):
- nutrients-3760169-supplementary.xlsx
