# Supplementary material for: Diet to Data: Validation of a Bias-Mitigating Nutritional Screener Using Assembly Theory
Source: Nutrients. 2025 Jul 28;17(15):2459. doi: 10.3390/nu17152459 (PMC12348917; doi:10.3390/nu17152459)
Supplement: Supplementary file 1 [file nutrients-17-02459-s001.zip › nutrients-3760169-supplementary.xlsx]

## Sheet: To Drink
	Question	Answer	Score	Question	Answer	Score	Question	Answer	Score	Question	Answer	Score	Question	Answer	Score		1st Order Variable	2nd Order Variable
	Did you drink anything at [Meal/snack-time]?	Yes	Null	What did you drink for Breakfast?	Coffee	Null	Did it contain an Artificial Sweetener?	Yes	(-1)								Processed Ingredient	Low Complexity
		No	Null		Tea	Null		No	Null	Did it contain added sugar?	Yes	(-1)	------------------------------------------------------------------------------------------------------------				Refined Ingredient	Low Complexity
											No	(+1)	------------------------------------------------------------------------------------------------------------				Fresh Plant	High Complexity
					Smoothie	Null	Did it contain an Artificial Sweetener?	Yes	(-1)								Processed Ingredient	Low Complexity
								No	Null	Did it contain added sugar?	Yes	(-1)	------------------------------------------------------------------------------------------------------------				Refined Ingredient	Low Complexity
	Times to Drink										No	Null	How many different types of plants did it contain?	(+1)*(# of Servings)		-----------	Plant Point	High Complexity
	Breakfast
	B/w Breakfast and Lunch				Fermented Drink	Null	Did it contain an Artificial Sweetener?	Yes	(-1)								Processed Ingredient	Low Complexity
	Lunch							No	Null	Did it contain added sugar?	Yes	(-1)	------------------------------------------------------------------------------------------------------------				Refined Ingredient	Low Complexity
	B/W Lunch and Dinner				Milk (Animal/Plant)	Null					No	(+1)	------------------------------------------------------------------------------------------------------------				Fermented Point	High Complexity
	Dinner
	B/W Dinner and Breakfast				Diet Soda	Null	How Many servings?	(-1)*(# of Servings)		--------------------------------------------------------------------------------------------------------------------------------------------------------------------------							Ultra Processed Food	Low Complexity
					Soda	Null				"=if servings is > 1							Over Eating	Low Complexity
					Juice/Lemonade	Null					Eating	Null
					Energy/Sports Drink	Null				What were you doing	Driving						Distracted Eating	Low Complexity
					Flavored Water	Null					Working						Distracted Eating	Low Complexity
					Chocolate (Hot/Milk)	Null					Watching TV/Phone						Distracted Eating	Low Complexity
											Sitting and speaking with someone else?						Social Eating	High Complexity
											Other		Null
		Fresh Plant		GARD Score	Alcohol	Null	What type of Alcohol?	Beer	Null	How standard drinks?	(-1)*(# of Servings)		------------------------------------------------------------------------------------------------------------				Refined Ingredient	Low Complexity
		Fermented Point	High Complexity Diet					Wine	Null				------------------------------------------------------------------------------------------------------------				Refined Ingredient	Low Complexity
		Farm Direct Animal Product						Liquor	Null				------------------------------------------------------------------------------------------------------------				Refined Ingredient	Low Complexity
		Fasting
		Processed Ingredient
		Ultra Processed Food	Low Complexity Diet
		Refined Ingredient
		Processed Animal Product
		Distracted Eating
			Low Complexity Behavior
		Over Eating
		Social Eating
			High Complexity Behavior
		Outside Eating

## Sheet: To Eat
	Question	Answer	Score	Question	Answer	Score	Question	Answer	Score	Question	Answer	Score	Question	Answer	Score	Question	Answer	Score	Question	Answer	Score			1st Order Variable	2nd Order Variable
	Did you Eat [Meal/snack-time]	Yes	Null	What were you doing while eating?	*see below		Where was your food prepared?	Restaurant	(-1)
		No	Stop					Bakery
								Deli																				Fresh Plant		GARD Score
								Buffet																				Fermented Point	High Complexity Diet
								Drive-Thru																				Farm Direct Animal Product
								Fast Food																				Fasting
								Cafeteria																Distracted Eating	Low Complexity Diet
								Food Court																				Processed Ingredient
	Times to eat							Vending Machine																				Ultra Processed Food	Low Complexity Diet
	Breakfast							Food Truck																				Refined Ingredient
	B/w Breakfast and Lunch							Catering																				Processed Animal Product
	Lunch							Banquet
	B/W Lunch and Dinner							Place of Work																				Distracted Eating
	Dinner							Place of Worship																					Low Complexity Behavior
	B/W Dinner and Breakfast							Home	Null	What did your food Contain?	Another type of Oil	(-1)												Refined Ingredient	Low Complexity Diet			Over Eating
								Someone Else's Home	Null		Fermented Food	(+1)												Fermented Point	High Complexity Diet
											Plants	Null	What type of Plants?	Canned Vegetables	Null													Social Eating
																													High Complexity Behavior
																												Outside Eating
				What were you doing while eating?	Other	Null
Fresh Plant		GARD Score			Driving	Distracted Eating	Low Complexity	(-1)
Fermented Point	High Complexity Diet				Working	Distracted Eating	Low Complexity	(-1)									Score
Farm Direct Animal Product					Watching TV/Phone	Distracted Eating	Low Complexity	(-1)						Chopped Veggie/Potato	Null	How many plants did "X" Contain?	(+1)*(# of Plants)
Fasting					Sitting and speaking with someone else?	Social Eating	High Complexity Behavior	(+1)						Steamed/Cooked Veggie	Null
					Commuting	Distracted Eating	Low Complexity	(-1)						Steamed/Cooked Potato	Null
Processed Ingredient					Sitting Outside	Outside Eating	High Complexity Behavior	(+1)						Salad	Null
Ultra Processed Food	Low Complexity Diet													Nuts	Null									Fresh Plant	High Complexity Diet
Refined Ingredient														Fruit(s)	Null
Processed Animal Product														Beans	Null
														Seeds	Null
Distracted Eating														Salsa	Null
	Low Complexity Behavior													Avocado	(+1)
Over Eating
Social Eating											Meat	Null	What Type of Meat did you eat	Other	(-1)									Processed Animal Product	Low Complexity Diet
	High Complexity Behavior													Meat from my animals	(+1)
Outside Eating														Meat from the Farmer's Market
														Wild Caught Game or Fish										Farm Direct Animal Product	High Complexity Diet
				*Healthy Meat = Antibiotic Free, Hormone Free, and Free Range Meat from a farmer you trust
					or						Avocado Oil	(+1)												Fresh Plant	High Complexity Diet
				Antibiotic Free, Hormone Free, and Free Range Meat from the Store							Olive Oil	(+1)												Fresh Plant	High Complexity Diet
				*Healthy Eggs = Antibiotic Free, Hormone Free, and Free Range Meat from a farmer you trust							Cheese	Null	Did the cheese contain more than 5 ingredients or antifungles (ie. Natamycin)	No	(+1)									Farm Direct Animal Product	High Complexity Diet
					or									Yes	(-1)									Processed Animal Product	Low Complexity Diet
				Antibiotic Free, Hormone Free, and Free Range Meat from the Store
											Eggs	Null	Where did you get the eggs	My chickens or someone I know's chickens	(+1)									Farm Direct Animal Product	High Complexity Diet
														Other	(-1)									Processed Animal Product	Low Complexity Diet
											Bread/Pasta/Grain	Null	Was the Bread/Pasta/Grain White or whole Wheat?	Whole Wheat	(+1)									Fresh Plant	High Complexity Diet
														White	(-1)									Refined Ingredient	Low Complexity Diet
											Rice	Null	Was it white rice?	No	(+1)									Fresh Plant	High Complexity Diet
														Yes	(-1)									Refined Ingredient	Low Complexity Diet
											Pre-Pagaged Snack from a Store	Null	How Many servings?	(-1)*(# of Servings)		--------------------------------------------------------------------------------------------------------------------------------------------------------------------------								Ultra Processed Food	Low Complexity Diet
											Pre-Pagaged Meal from a Store	Null				"=if servings is > 1								Over Eating	Low Complexity Behavior

## Sheet: To Fast
	Condition for Fasting Breakfast			Score	1st Order Variable	2nd Order Variable
	if Did you Drink anything at	Breakfast	are all equal to "No"
		And
		B/w Breakfast and Dinner
		And
		B/w Breakfast and Lunch
	And			(+7)	Fasting	High Complexity Diet
	If did you Eat anything at	Breakfast
		And
		B/w Breakfast and Dinner
		And
		B/w Lunch and Dinner
	Condition for Fasting Lunch --- Needs to be all Day to Count			Score
	if Did you Drink anything at	Breakfast	are all equal to "No"
		And
		B/w Breakfast and Lunch
		And
		B/w Lunch
		And
		b/w Lunch and Dinner
		And
		Dinner
		And
		Dinner and Breakfast
	And			(+7)	Fasting	High Complexity Diet
	If did you Eat anything at	Breakfast
		And
		B/w Breakfast and Lunch
		And
		B/w Lunch
		And
		b/w Lunch and Dinner
		And
		Dinner
		And
		Dinner and Breakfast
	Condition for Fasting Dinner			Score
	if Did you Drink anything at	Lunch	are all equal to "No"
		And
		B/w Lunch and Dinner
		And
		Dinner
		And
		B/w Breakfast and Dinner
	And			(+7)	Fasting	High Complexity Diet
	If did you Eat anything at	Lunch
		And
		B/w Lunch and Dinner
		And
		Dinner
		And
		B/w Breakfast and Dinner

## Sheet: Drink Questions
	Question	2nd Order Variable	Latent Variable
	001B_PI_HXD_Drink_Coffee_ArtificialSugar	Processed Ingredient	Low Complexity Diet
	002B_RI_HXD_Drink_Coffee_AddedSugar	Refined Ingredient	Low Complexity Diet
	003B_PP_LXD_Drink_Coffee_Plant1	Fresh Plant	High Complexity Diet		2nd Order Variable	Latent Variable	GARD Score
	004B_PI_HXD_Drink_Tea_ArtificialSugar	Processed Ingredient	Low Complexity Diet
	005B_RI_HXD_Drink_Tea_AddSugar	Refined Ingredient	Low Complexity Diet		Fresh Plant		GARD Score
	005B_PP_LXD_Drink_Tea_Plant1	Fresh Plant	High Complexity Diet		Fermented Point	High Complexity Diet
	006B_PI_HXD_Drink_Smoothie_ArtificialSugar	Processed Ingredient	Low Complexity Diet		Farm Direct Animal Product
	007B_RI_HXD_Drink_Smoothie_AddSugar	Refined Ingredient	Low Complexity Diet		Fasting
	008B_PP_LXD_Drink_Smoothie_Plant1	Fresh Plant	High Complexity Diet
	009B_PP_LXD_Drink_Smoothie_Plant2	Fresh Plant	High Complexity Diet		Processed Ingredient
	010B_PP_LXD_Drink_Smoothie_Plant3	Fresh Plant	High Complexity Diet		Ultra Processed Food	Low Complexity Diet
	012B_PP_LXD_Drink_Smoothie_Plant4	Fresh Plant	High Complexity Diet		Refined Ingredient
	013B_PP_LXD_Drink_Smoothie_Plant5	Fresh Plant	High Complexity Diet		Processed Animal Product
	014B_PP_LXD_Drink_Smoothie_Plant6	Fresh Plant	High Complexity Diet
	015B_PP_LXD_Drink_Smoothie_Plant7	Fresh Plant	High Complexity Diet		Distracted Eating
	016B_PP_LXD_Drink_Smoothie_Plant8	Fresh Plant	High Complexity Diet			Low Complexity Behavior
	017B_PP_LXD_Drink_Smoothie_Plant9	Fresh Plant	High Complexity Diet		Over Eating
	018B_PP_LXD_Drink_Smoothie_Plant10	Fresh Plant	High Complexity Diet
	019B_PI_HXD_Drink_Smoothie_PlantNone	Processed Ingredient	Low Complexity Diet		Social Eating
	020B_PI_HXD_Drink_Fermented_ArtificialSugar	Processed Ingredient	Low Complexity Diet			High Complexity Behavior
	021B_RI_HXD_Drink_Fermented_AddSugar	Refined Ingredient	Low Complexity Diet		Outside Eating
	022B_FP_LXD_Drink_Fermented_1	Fermented Point	High Complexity Diet
	023B_SAP_HXD_Drink_Milk_Processed	Farm Direct Animal Product	Low Complexity Diet
	023B_HAP_LXD_Drink_Milk_Raw	Healthy Animal Product	High Complexity Diet
	024B_UPF_HXD_Drink_Other1	Ultra Processed Food	Low Complexity Diet
	025B_OI_HXB_Drink_Other2	Over Consumptive Eating	High Complexity Behavior
	026B_OI_HXB_Drink_Other3	Over Consumptive Eating	High Complexity Behavior
	027B_OI_HXB_Drink_Other4	Over Consumptive Eating	High Complexity Behavior
	028B_OI_HXB_Drink_Other5	Over Consumptive Eating	High Complexity Behavior
	029B_OI_HXB_Drink_Other6	Over Consumptive Eating	High Complexity Behavior
	030B_OI_HXB_Drink_Other7	Over Consumptive Eating	High Complexity Behavior
	031B_OI_HXB_Drink_Other8	Over Consumptive Eating	High Complexity Behavior
	032B_OI_HXB_Drink_Other9	Over Consumptive Eating	High Complexity Behavior
	033B_OI_HXB_Drink_Other10	Over Consumptive Eating	High Complexity Behavior
	034B_RI_HED_Drink_Alcohol_StandardDrink1	Refined Ingredient	Low Complexity Diet
	035B_RI_HED_Drink_Alcohol_StandardDrink2	Refined Ingredient	Low Complexity Diet
	036B_RI_HED_Drink_Alcohol_StandardDrink3	Refined Ingredient	Low Complexity Diet
	037B_RI_HED_Drink_Alcohol_StandardDrink4	Refined Ingredient	Low Complexity Diet
	038B_OI_HEB_Drink_Alcohol_StandardDrink5	Over Consumptive Eating	High Complexity Behavior
	039B_OI_HEB_Drink_Alcohol_StandardDrink6	Over Consumptive Eating	High Complexity Behavior
	040B_OI_HEB_Drink_Alcohol_StandardDrink7	Over Consumptive Eating	High Complexity Behavior
	041B_OI_HEB_Drink_Alcohol_StandardDrink8	Over Consumptive Eating	High Complexity Behavior
	042B_OI_HEB_Drink_Alcohol_StandardDrink9	Over Consumptive Eating	High Complexity Behavior
	043B_OI_HEB_Drink_Alcohol_StandardDrink10	Over Consumptive Eating	High Complexity Behavior

## Sheet: Variables
								2nd Order Variable	Latent Variable	GARD Score
								Fresh Plant		GARD Score
								Fermented Point	High Complexity Diet
								Farm Direct Animal Product
								Fasting
								Processed Ingredient
								Ultra Processed Food	Low Complexity Diet
								Refined Ingredient
								Processed Animal Product
								Distracted Eating
									Low Complexity Behavior
								Over Eating
								Social Eating
									High Complexity Behavior
								Outside Eating

## Sheet: Eat Questions
	Question	2nd Order Variable	Latent Variable		2nd Order Variable	Latent Variable	GARD Score
	001B_ME_HXB_Eat_DoingMindless	Distracted Eating	Low Complexity Diet
	002B_EWO_LXB_Eat_DoingWithOthers	Social Eating	High Complexity Diet		Fresh Plant		GARD Score
	003B_ME_HXB_Eat_PreparedMindless	Distracted Eating	Low Complexity Behavior		Fermented Point	High Complexity Diet
	004B_ME_HXD_Eat_Home_AnotherOil	Processed Ingredient	Low Complexity Diet		Farm Direct Animal Product
	005B_MPO_LXD_Eat_Home_OliveOil	Fresh Plant	High Complexity Diet		Fasting
	006B_MPO_HXD_Eat_Home_AvocadoOil	Fresh Plant	High Complexity Diet
	008B_HAP_LXD_Eat_Home_Cheese_Healthy	Farm Direct Animal Product	High Complexity Diet		Processed Ingredient
	009B_SAP_HXD_Eat_Home_Cheese_Sickly	Processed Animal Product	Low Complexity Diet		Ultra Processed Food	Low Complexity Diet
	010B_PP_LXD_Eat_Home_Plant1	Fresh Plant	High Complexity Diet		Refined Ingredient
	011B_PP_LXD_Eat_Home_Plant2	Fresh Plant	High Complexity Diet		Processed Animal Product
	012B_PP_LXD_Eat_Home_Plant3	Fresh Plant	High Complexity Diet
	013B_PP_LXD_Eat_Home_Plant4	Fresh Plant	High Complexity Diet		Distracted Eating
	014B_PP_LXD_Eat_Home_Plant5	Fresh Plant	High Complexity Diet			Low Complexity Behavior
	015B_PP_LXD_Eat_Home_Plant6	Fresh Plant	High Complexity Diet		Over consumptive
	016B_PP_LXD_Eat_Home_Plant7	Fresh Plant	High Complexity Diet
	017B_PP_LXD_Eat_Home_Plant8	Fresh Plant	High Complexity Diet		Social Eating
	018B_PP_LXD_Eat_Home_Plant9	Fresh Plant	High Complexity Diet			High Complexity Behavior
	019B_PP_LXD_Eat_Home_Plant10	Fresh Plant	High Complexity Diet		Outside Eating
	020B_HAP_LXD_Eat_Home_Meat_Healthy	Farm Direct Animal Product	High Complexity Diet
	021B_SAP_HXD_Eat_Home_Meat_Sickly	Processed Animal Product	Low Complexity Diet
	022B_FP_LXD_Eat_Home_Fermented	Fermented Point	High Complexity Diet
	023B_SAP_HXD_Eat_Home_Egg_Sickly	Processed Animal Product	Low Complexity Diet
	024B_HAP_LXD_Eat_Home_Egg_Healthy	Farm Direct Animal Product	High Complexity Diet
	025B_RI_HXD_Eat_Home_Grain_White	Refined Ingredient	Low Complexity Diet
	026B_PP_LXD_Eat_Home_Grain_Whole	Fresh Plant	High Complexity Diet
	027B_RI_HXD_Eat_Home_Rice_White	Refined Ingredient	Low Complexity Diet
	028B_PP_LXD_Eat_Home_Rice_Whole	Fresh Plant	High Complexity Diet
	029B_UPF_HXD_Eat_Home_ProcessedSnack1	Ultra Processed Food	Low Complexity Diet
	030B_OI_HXB_Eat_Home_ProcessedSnack2	Over consumptive	Low Complexity Behavior
	031B_OI_HXB_Eat_Home_ProcessedSnack3	Over consumptive	Low Complexity Behavior
	032B_OI_HXB_Eat_Home_ProcessedSnack4	Over consumptive	Low Complexity Behavior
	033B_OI_HXB_Eat_Home_ProcessedSnack5	Over consumptive	Low Complexity Behavior
	034B_OI_HXB_Eat_Home_ProcessedSnack6	Over consumptive	Low Complexity Behavior
	035B_OI_HXB_Eat_Home_ProcessedSnack7	Over consumptive	Low Complexity Behavior
	036B_OI_HXB_Eat_Home_ProcessedSnack8	Over consumptive	Low Complexity Behavior
	037B_OI_HXB_Eat_Home_ProcessedSnack9	Over consumptive	Low Complexity Behavior
	038B_OI_HXB_Eat_Home_ProcessedSnack10	Over consumptive	Low Complexity Behavior
	039B_UPF_HXD_Eat_Home_ProcessedMeal1	Ultra Processed Food	Low Complexity Diet
	040B_OI_HXB_Eat_Home_ProcessedMeal2	Over consumptive	Low Complexity Behavior
	041B_OI_HXB_Eat_Home_ProcessedMeal3	Over consumptive	Low Complexity Behavior
	042B_OI_HXB_Eat_Home_ProcessedMeal4	Over consumptive	Low Complexity Behavior
	043B_OI_HXB_Eat_Home_ProcessedMeal5	Over consumptive	Low Complexity Behavior
	044B_OI_HXB_Eat_Home_ProcessedMeal6	Over consumptive	Low Complexity Behavior
	045B_OI_HXB_Eat_Home_ProcessedMeal7	Over consumptive	Low Complexity Behavior
	046B_OI_HXB_Eat_Home_ProcessedMeal8	Over consumptive	Low Complexity Behavior
	047B_OI_HXB_Eat_Home_ProcessedMeal9	Over consumptive	Low Complexity Behavior
	048B_OI_HXB_Eat_Home_ProcessedMeal10	Over consumptive	Low Complexity Behavior
	91	11.6667
	546

## Sheet: Fast Questions
	Question	2nd Order Variable	Latent Variable
	001_F_LXB_Fast_Breakfast	Fasting	High Complexity Diet
	002_F_FXB_Fast_Lunch	Fasting	High Complexity Diet
	003_F_LXB_Fast_Dinner	Fasting	High Complexity Diet
